# Supplementary material for: A Machine Learning Model Based on microRNAs for the Diagnosis of Essential Hypertension
Source: Noncoding RNA. 2023 Oct 25;9(6):64. doi: 10.3390/ncrna9060064 (PMC10660456; doi:10.3390/ncrna9060064)
Supplement: Supplementary file 1 [file ncrna-09-00064-s001.zip]

Archive with 1 entries (1 files):
- ncrna-2638339-supplementary.pdf
